# Supplementary material for: Engineering a dysbiotic biofilm model for testing root caries interventions through microbial modulation
Source: Microbiome. 2024 Aug 6;12:145. doi: 10.1186/s40168-024-01862-5 (PMC11302357; doi:10.1186/s40168-024-01862-5)
Supplement: Supplementary file 3 — Additional file 2. Taxonomic analysis, unigene relative abundance table. [file 40168_2024_1862_MOESM2_ESM.xlsx]

## Sheet: unigene.relative.p ESSA
Taxonomy	G2_minus_1	saliva_inoc	G2_minus_2	G2_1	G2_2	G2_3	G3_1	G3_2	G3_3	G4_1	G4_2	G4_3	CBD_1	CBD_2	CBD_LDT11_1	CBD_LDT11_2	CBD_Cran_1	CBD_Cran_2	Annotation
Firmicutes	0.429764	0.188802	0.399247	0.212134	0.328045	0.299812	0.344184	0.32508	0.401352	0.393477	0.433343	0.465278	0.542018	0.501647	0.497162	0.442021	0.451077	0.462588	k__Bacteria;p__Firmicutes
Bacteroidetes	0.134363	0.126171	0.140285	0.228533	0.142462	0.0871245	0.00289166	0.010754	0.000769933	0.0102365	0.00170597	0.00200223	0.0838056	0.0900485	0.0763135	0.111146	0.123699	0.0811797	k__Bacteria;p__Bacteroidetes
Actinobacteria	0.0193581	0.0394544	0.0147905	0.0563792	0.0765023	0.115268	0.0310181	0.107361	0.0048473	0.00830064	0.00653122	0.0108304	0.0162881	0.0107199	0.0119961	0.0224978	0.018535	0.0214112	k__Bacteria;p__Actinobacteria
Proteobacteria	0.00485806	0.0975	0.0165537	0.015013	0.0146061	0.0252728	0.0463792	0.0816304	0.0237453	0.0364408	0.032668	0.0272615	0.0152751	0.0142558	0.0207385	0.0357464	0.0179834	0.0243254	k__Bacteria;p__Proteobacteria
Fusobacteria	0.00641695	0.00831517	0.00649545	4,31E+09	2,29E+09	1,92E+09	4,26E+08	2,89E+09	4,94E+09	7,26E+08	3,25E+09	6,12E+08	0.00357356	0.00781273	0.00430019	0.00617906	0.00893269	0.0131611	k__Bacteria;p__Fusobacteria
Spirochaetes	0.00296042	0.00733878	0.000865972	1,59E+07	7,11E+07	3,19E+09	4,95E+09	5,14E+09	4,12E+07	1,84E+08	2,32E+09	1,50E+09	1,09E+08	9,16E+08	2,71E+09	6,14E+09	1,75E+09	2,93E+07	k__Bacteria;p__Spirochaetes
Unclassified	0.000442961	0.00411866	0.000161367	1,55E+09	3,50E+08	1,38E+09	0.00011084	0.000253985	1,18E+09	3,12E+08	0.000104582	3,40E+09	0.00059691	0.000365897	0.000744882	0.000758251	0.00043256	0.000439641	k__Viruses;p__Unclassified
Unclassified	0.000221347	0.00119808	0.000536672	0.000159699	0.000226852	5,37E+09	1,98E+09	3,23E+09	2,02E+09	5,13E+09	2,68E+09	2,22E+09	0.00136996	0.0016115	0.00347247	0.000727374	0.00060738	0.00120115	k__Bacteria;p__Unclassified
Candidatus Saccharibacteria	0.000162067	0.00163469	0.000292664	0	0	0	0	0	1,37E+09	0	5,72E+08	1,39E+09	0	0	5,78E+06	7,63E+07	1,22E+09	2,85E+09	k__Bacteria;p__Candidatus Saccharibacteria
Tenericutes	0.00013829	0.00140001	0.000180821	1,17E+09	0	2,73E+07	0	0	0	0	0	0	9,46E+09	3,59E+09	2,90E+09	4,57E+09	2,50E+09	1,87E+08	k__Bacteria;p__Tenericutes
Ascomycota	1,86E+09	0.000219783	0.000112812	3,53E+09	8,88E+09	1,70E+09	5,73E+09	0.000362026	0.000216626	0.000254359	8,68E+09	5,74E+09	0.00104829	3,91E+09	9,83E+09	1,85E+09	4,80E+09	6,28E+09	k__Eukaryota;p__Ascomycota
Chlamydiae	4,49E+08	0.000507026	2,58E+08	2,16E+06	1,78E+07	1,41E+09	3,40E+09	6,65E+09	2,21E+09	1,09E+07	1,76E+08	6,11E+09	1,83E+09	3,55E+08	5,56E+09	3,66E+09	3,97E+09	1,53E+09	k__Bacteria;p__Chlamydiae
Planctomycetes	0	8,54E+08	2,30E+09	0	2,49E+09	1,80E+09	0.000468146	6,06E+09	9,48E+09	3,75E+05	0.000124683	3,40E+09	1,57E+09	6,73E+09	5,05E+09	6,68E+08	4,91E+09	0.000112479	k__Bacteria;p__Planctomycetes
Basidiomycota	5,03E+09	0.000108447	0.000189468	0.000107851	3,21E+08	0.000255198	9,70E+09	0.000166797	0.000147455	8,91E+08	0.000212017	3,63E+09	0.000387727	3,47E+09	5,69E+09	0.000134382	4,79E+09	5,34E+09	k__Eukaryota;p__Basidiomycota
Deinococcus-Thermus	0	0.000102492	3,13E+09	6,92E+09	3,83E+09	0.000121948	4,45E+09	0.000226402	3,86E+08	2,48E+08	2,79E+09	5,82E+09	4,22E+09	3,34E+09	2,11E+09	0.000127115	6,08E+09	5,71E+09	k__Bacteria;p__Deinococcus-Thermus
Euryarchaeota	0	4,59E+09	7,44E+07	0	0	4,84E+06	7,78E+08	3,10E+08	1,33E+08	2,76E+08	4,13E+09	0.000226366	0	1,27E+09	1,73E+09	0	0	3,92E+08	k__Archaea;p__Euryarchaeota
Cyanobacteria	1,32E+09	2,44E+09	0.000106449	7,31E+09	3,63E+09	7,03E+09	0.000114121	0.00018612	0.000104051	7,47E+09	4,99E+09	8,61E+08	2,80E+09	1,48E+09	6,36E+08	6,96E+09	3,95E+09	4,82E+08	k__Bacteria;p__Cyanobacteria
Microsporidia	0	6,96E+09	5,46E+08	1,00E+09	4,57E+07	5,81E+08	2,08E+09	1,71E+09	0.000178669	6,37E+09	1,91E+09	1,68E+09	1,21E+09	1,05E+09	1,28E+09	4,17E+09	5,44E+08	8,81E+08	k__Eukaryota;p__Microsporidia
Armatimonadetes	0	7,36E+07	0	1,01E+09	5,04E+08	4,34E+09	5,67E+08	0.000147197	0	0	1,16E+09	3,71E+09	1,85E+08	1,75E+08	1,73E+08	1,62E+09	9,45E+08	1,60E+09	k__Bacteria;p__Armatimonadetes
Acidobacteria	3,36E+07	2,24E+08	3,30E+09	4,11E+09	4,90E+08	7,28E+09	6,80E+09	6,70E+09	4,88E+09	7,69E+09	4,22E+09	4,82E+09	3,16E+09	3,17E+09	2,19E+09	0.000110055	3,18E+09	0.000135066	k__Bacteria;p__Acidobacteria
Mucoromycota	4,37E+08	0.000134368	5,09E+08	3,58E+08	1,41E+09	0	0	0	5,45E+09	0	0	0	0	0	0	7,78E+08	0	0	k__Eukaryota;p__Mucoromycota
Synergistetes	0.000119384	7,67E+09	0	0	0	0	0	0	0	0	0	0	0	4,59E+08	0	0	0	0	k__Bacteria;p__Synergistetes
Nitrospirae	1,80E+07	0	9,18E+07	2,11E+07	0	3,16E+07	0	2,93E+08	4,65E+09	7,90E+09	0	5,50E+08	0	0	5,08E+08	2,74E+08	8,63E+07	0	k__Bacteria;p__Nitrospirae
Chytridiomycota	0	7,53E+09	0	0	0	0	3,05E+08	0	2,13E+08	0	0	0	0	0	0	0	2,18E+07	0	k__Eukaryota;p__Chytridiomycota
Thaumarchaeota	0	1,39E+08	0	0	2,22E+09	2,69E+08	1,23E+09	4,46E+09	0	1,34E+09	0	2,18E+08	3,09E+08	0	8,91E+08	2,01E+08	1,84E+09	5,43E+08	k__Archaea;p__Thaumarchaeota
Gemmatimonadetes	0	0	2,17E+09	0	0	0	4,24E+09	3,54E+09	0	0	0	0	1,74E+08	0	0	0	0	4,32E+09	k__Bacteria;p__Gemmatimonadetes
Chloroflexi	1,51E+07	2,45E+08	0	0	1,10E+08	0	4,20E+08	4,40E+07	3,44E+09	2,34E+07	1,59E+07	1,14E+08	2,03E+08	5,76E+07	0	0	8,75E+08	9,28E+08	k__Bacteria;p__Chloroflexi
Candidatus Tectomicrobia	0	1,08E+08	0	1,27E+09	0	8,77E+08	0	0	7,20E+08	0	0	0	0	6,60E+07	3,21E+09	0	0	0	k__Bacteria;p__Candidatus Tectomicrobia
Thermotogae	0	0	0	0	0	0	4,90E+08	3,15E+09	0	0	0	0	0	0	0	0	0	0	k__Bacteria;p__Thermotogae
Blastocladiomycota	0	1,91E+08	3,12E+09	0	0	0	0	0	5,05E+08	0	0	0	0	0	0	0	0	0	k__Eukaryota;p__Blastocladiomycota
Lentisphaerae	0	5,45E+08	0	0	0	0	0	0	1,86E+09	0	0	3,08E+09	0	0	0	0	0	0	k__Bacteria;p__Lentisphaerae
Chlorobi	0	0	0	0	0	0	0	2,94E+09	0	0	0	0	9,23E+08	0	0	0	0	0	k__Bacteria;p__Chlorobi
Crenarchaeota	0	0	0	0	0	0	1,61E+09	2,76E+09	0	0	7,63E+07	2,68E+09	9,44E+08	4,03E+08	4,54E+08	0	8,95E+08	0	k__Archaea;p__Crenarchaeota
Candidatus Firestonebacteria	0	0	0	0	0	0	0	0	0	0	0	0	0	0	0	0	0	2,60E+09	k__Bacteria;p__Candidatus Firestonebacteria
Candidatus Woykebacteria	0	1,81E+08	0	0	0	0	0	0	0	2,51E+09	0	0	0	0	0	0	0	0	k__Bacteria;p__Candidatus Woykebacteria
Candidatus Yanofskybacteria	0	2,92E+08	0	0	0	0	1,95E+09	0	0	0	0	0	0	0	0	0	0	0	k__Bacteria;p__Candidatus Yanofskybacteria
Candidatus Handelsmanbacteria	0	0	0	0	0	0	0	0	0	0	0	0	0	1,77E+09	0	0	0	0	k__Bacteria;p__Candidatus Handelsmanbacteria
Verrucomicrobia	0	1,45E+06	3,07E+08	1,71E+09	0	0	1,78E+08	1,70E+08	1,61E+09	0	2,47E+08	0	0	0	0	0	5,73E+07	2,11E+08	k__Bacteria;p__Verrucomicrobia
Candidatus Wolfebacteria	0	1,67E+09	0	0	0	0	0	0	0	0	0	0	0	0	0	0	0	0	k__Bacteria;p__Candidatus Wolfebacteria
Candidatus Parcubacteria	0	1,62E+09	6,92E+08	0	0	0	0	0	0	0	0	0	0	0	0	0	0	0	k__Bacteria;p__Candidatus Parcubacteria
Candidatus Nomurabacteria	4,64E+07	8,19E+08	1,59E+09	0	0	0	0	0	0	0	0	0	0	0	0	0	0	0	k__Bacteria;p__Candidatus Nomurabacteria
Aquificae	0	1,53E+09	0	0	0	0	0	0	0	0	0	0	0	0	0	0	0	0	k__Bacteria;p__Aquificae
Candidatus Llyodbacteria	0	0	0	0	0	0	0	0	0	0	0	1,52E+09	0	0	0	0	0	0	k__Bacteria;p__Candidatus Llyodbacteria
Elusimicrobia	0	1,40E+08	1,47E+08	0	0	0	0	0	0	0	0	0	0	0	0	6,43E+08	0	0	k__Bacteria;p__Elusimicrobia
Cryptomycota	0	1,47E+09	0	0	0	0	0	0	0	0	0	0	0	0	0	0	0	0	k__Eukaryota;p__Cryptomycota
Candidatus Peregrinibacteria	0	1,41E+09	0	0	0	0	0	0	0	0	0	0	0	0	0	0	0	0	k__Bacteria;p__Candidatus Peregrinibacteria
Ignavibacteriae	0	1,90E+08	0	0	0	0	0	0	0	0	0	1,36E+09	7,80E+08	2,35E+08	5,63E+06	3,81E+07	8,87E+07	2,20E+08	k__Bacteria;p__Ignavibacteriae
Candidatus Uhrbacteria	0	8,07E+07	1,34E+09	0	0	0	0	0	0	0	0	0	0	2,56E+08	0	0	0	0	k__Bacteria;p__Candidatus Uhrbacteria
Candidatus Woesebacteria	0	8,72E+06	1,34E+09	0	0	0	0	0	0	0	0	0	0	0	0	0	0	0	k__Bacteria;p__Candidatus Woesebacteria
Candidatus Rokubacteria	0	0	0	0	0	0	0	0	0	7,65E+07	0	0	7,38E+08	0	9,16E+07	0	8,98E+07	1,10E+09	k__Bacteria;p__Candidatus Rokubacteria
Candidatus Moranbacteria	0	3,27E+08	1,02E+09	0	0	0	0	0	0	0	0	0	0	0	0	0	0	0	k__Bacteria;p__Candidatus Moranbacteria
Candidatus Schekmanbacteria	0	0	0	0	0	0	0	0	0	0	0	0	0	8,76E+07	0	0	0	0	k__Bacteria;p__Candidatus Schekmanbacteria
Candidatus Marinimicrobia	0	0	2,13E+08	0	0	0	0	0	0	0	0	0	0	0	7,85E+08	0	0	0	k__Bacteria;p__Candidatus Marinimicrobia
Candidatus Bathyarchaeota	0	0	0	0	0	0	0	0	0	0	0	0	0	0	0	0	0	6,80E+08	k__Archaea;p__Candidatus Bathyarchaeota
Zoopagomycota	0	1,83E+08	5,93E+08	0	0	0	0	0	0	0	0	0	0	0	0	0	0	0	k__Eukaryota;p__Zoopagomycota
Deferribacteres	0	0	0	4,28E+08	0	0	0	0	0	0	0	0	0	0	0	0	1,08E+08	0	k__Bacteria;p__Deferribacteres
Candidatus Dadabacteria	0	0	0	0	0	0	4,82E+07	3,97E+08	0	0	0	0	0	0	0	0	0	0	k__Bacteria;p__Candidatus Dadabacteria
Fibrobacteres	0	3,33E+08	0	0	0	0	0	0	0	0	0	0	0	0	0	0	0	0	k__Bacteria;p__Fibrobacteres
Candidatus Omnitrophica	0	0	0	0	0	0	0	0	0	1,94E+08	0	0	0	0	3,02E+07	0	0	0	k__Bacteria;p__Candidatus Omnitrophica
Dictyoglomi	0	0	0	0	0	0	2,12E+07	0	0	0	0	0	0	0	0	0	0	0	k__Bacteria;p__Dictyoglomi
Candidatus Buchananbacteria	0	1,56E+08	0	0	0	0	0	0	0	0	0	0	0	0	0	0	0	0	k__Bacteria;p__Candidatus Buchananbacteria
Rhodothermaeota	0	1,43E+08	0	0	0	0	0	0	0	0	0	0	0	0	0	0	0	0	k__Bacteria;p__Rhodothermaeota
Candidatus Curtissbacteria	0	1,25E+08	0	0	0	0	0	0	0	0	0	0	0	0	0	0	0	0	k__Bacteria;p__Candidatus Curtissbacteria
Candidatus Lindowbacteria	9,05E+07	4,45E+07	0	0	0	0	0	0	0	0	0	0	0	0	0	0	0	0	k__Bacteria;p__Candidatus Lindowbacteria
Candidatus Berkelbacteria	0	6,80E+07	0	0	0	0	0	0	0	0	0	0	0	0	0	0	0	0	k__Bacteria;p__Candidatus Berkelbacteria
Candidatus Daviesbacteria	0	5,53E+07	0	0	0	0	0	0	0	0	0	0	0	0	0	0	0	0	k__Bacteria;p__Candidatus Daviesbacteria
Candidatus Zambryskibacteria	0	5,53E+07	0	0	0	0	0	0	0	0	0	0	0	0	0	0	0	0	k__Bacteria;p__Candidatus Zambryskibacteria
Candidatus Amesbacteria	0	0	0	0	0	0	0	0	0	0	0	0	0	0	0	0	0	0	k__Bacteria;p__Candidatus Amesbacteria
Others	0.401058	0.522535	0.419919	0.487324	0.437858	0.471765	0.574268	0.473324	0.568153	0.550768	0.524924	0.493858	0.33532	0.373195	0.384792	0.380175	0.378295	0.394999	Others
